# Supplementary material for: Region-Specific Expression Patterns of lncRNAs in the Central Nervous System: Cross-Species Comparison and Functional Insights
Source: Int J Mol Sci. 2025 Dec 15;26(24):12069. doi: 10.3390/ijms262412069 (PMC12733350; doi:10.3390/ijms262412069)
Supplement: Supplementary file 1 [file ijms-26-12069-s001.zip]

Archive with 1 entries (1 files):
- ijms-3960821-supplementary.pdf
